# Supplementary material for: Comparative Risk of Complications Following Intestinal Surgery After Infliximab, Vedolizumab, or Ustekinumab Treatment: Systematic Review & Meta-Analysis
Source: Pharmaceuticals (Basel). 2025 Sep 29;18(10):1466. doi: 10.3390/ph18101466 (PMC12567440; doi:10.3390/ph18101466)
Supplement: Supplementary file 1 [file pharmaceuticals-18-01466-s001.zip]

Archive with 1 entries (1 files):
- pharmaceuticals-3854303-supplementary.pdf
